# Supplementary material for: Host-guest liquid gating mechanism with specific recognition interface behavior for universal quantitative chemical detection
Source: Nat Commun. 2022 Apr 7;13:1906. doi: 10.1038/s41467-022-29549-1 (PMC8991241; doi:10.1038/s41467-022-29549-1)
Supplement: Supplementary file 3 — Source Data [file 41467_2022_29549_MOESM3_ESM.xlsx]

## Sheet: Fig.2a
CTAB concentration (mM)	Pressure-1 (Kpa)	Pressure-2 (Kpa)	Pressure-3 (Kpa)
0	106.088	105.75	105.338
0.01	105.525	105.075	105
0.02	103.763	103.875	103.875
0.04	101.475	102.037	102.45
0.08	97.35	98.4375	99.1875
0.1	95.925	96.6	96.675
0.15	92.4375	92.8875	93.375
0.2	91.6125	92.025	92.175
0.4	90.45	90.975	91.275

## Sheet: Fig.2b
CB8:CTAB	g-1 (mN/m)	g-2 (mN/m)	g-3 (mN/m)		CB6:CTAB	g-1 (mN/m)	g-2 (mN/m)	g-3 (mN/m)
CB8:CTAB=0:1	49.12	49	49.12		CB6:CTAB=0:1	49.12	49	49.12
CB8:CTAB=0.5:1	51.37	51.23	50.98		CB6:CTAB=0.5:1	49	49.06	49.23
CB8:CTAB=1.0:1	56.14	56.38	56.31		CB6:CTAB=1.0:1	48.81	49.14	49.21
CB8:CTAB=1.5:1	65.02	65.46	65.41		CB6:CTAB=1.5:1	48.9	49.1	49.09
CB8:CTAB=2.0:1	68.14	68.13	68.28		CB6:CTAB=2.0:1	49.45	49.2	49.23
CB8:CTAB=2.5:1	69.14	68.79	68.76		CB6:CTAB=2.5:1	49.21	49.62	49.66
CB8:CTAB=3.0:1	69.1	69.22	69.39		CB6:CTAB=3.0:1	49.19	49.56	49.5

## Sheet: Fig.2c
0.05 mM CTAB
CB8:CTAB=2:1	70.17	70.32	70.36
CB8:CTAB=1.5:1	69.08	69.08	69.02
CB8:CTAB=1:1	61.3	61.92	61.93
CB8:CTAB=0:1	51.93	51.94	52.18
0.10 mM CTAB
CB8:CTAB=2:1	68.14	68.13	68.28
CB8:CTAB=1.5:1	65.02	65.46	65.41
CB8:CTAB=1:1	57.39	57.24	57.36
CB8:CTAB=0:1	47.79	47.33	47.76
0.20 mM CTAB
CB8:CTAB=2:1	64.79	64.72	64.86
CB8:CTAB=1.5:1	59.28	60.45	60.02
CB8:CTAB=1:1	49.09	49.28	49.37
CB8:CTAB=0:1	41.49	40.21	41.08

## Sheet: Fig.2d
CB8:CTAB=1:1	Phe-Gly-Gly concentration (mM)	DPressure-1 (Kpa)	DPressure-2 (Kpa)	DPressure-3 (Kpa)
	0	0.3375	-0.0375	-0.3
	10	1.0875	0.6375	0.45
	20	1.6125	1.5	1.5
	40	2.7	2.55	2.4
	80	4.575	3.9375	3.7125
	100	4.725	4.725	4.575
	150	6.1875	6.15	6.15
CB8:CTAB=1:5	Phe-Gly-Gly concentration (mM)	DPressure-1 (Kpa)	DPressure-2 (Kpa)	DPressure-3 (Kpa)
	0	0.2	-0.1	-0.1
	10	0.35	0.575	0.8375
	20	1.175	1.2875	1.2875
	40	2.4875	2.3375	2.2625
	80	5.375	4.8875	4.3625
	100	6.05	5.825	5.7125
	150	7.1375	6.875	6.65
CB8:CTAB=2.0	Phe-Gly-Gly concentration (mM)	DPressure-1 (Kpa)	DPressure-2 (Kpa)	DPressure-3 (Kpa)
	0	-0.35	0.325	0.025
	10	0.1375	-0.1625	-0.2375
	20	-0.35	0.3625	0.55
	40	0.175	0.5875	0.8125
	80	2.35	1.675	1.1875
	100	2.6875	2.425	2.5375
	150	4.15	4.375	3.85

## Sheet: Fig.2e
Pore size
0.45 mm	Phe-Gly-Gly concentration (mM)	Pressure-1 (Kpa)	Pressure-2 (Kpa)	Pressure-3 (Kpa)
	0	208.275	206.4	208.312
	10	204.525	206.025	207.188
	20	201.825	202.613	201.537
	40	200.175	200.137	199.912
	80	192.562	194.287	195.675
	100	191.512	193.088	194.25
1 mm	Phe-Gly-Gly concentration (mM)	Pressure-1 (Kpa)	Pressure-2 (Kpa)	Pressure-3 (Kpa)
	0	100.388	100.688	100.688
	10	100.237	100.013	99.75
	20	99.4125	99.3	99.3
	40	98.1	98.25	98.325
	80	95.2125	95.7	96.225
	100	94.5375	94.7625	94.875
5 mm	Phe-Gly-Gly concentration (mM)	Pressure-1 (Kpa)	Pressure-2 (Kpa)	Pressure-3 (Kpa)
	0	52.125	52.6125	52.5
	10	51.975	52.0125	52.575
	20	51.675	52.2	51.9375
	40	51.5625	51.1875	51.525
	80	49.5	50.6625	50.625
	100	49.7625	50.3625	49.7625

## Sheet: Fig.3a
	DPressure-1 (Kpa)	DPressure-2 (Kpa)	DPressure-3 (Kpa)
100 mM Phe-Gly-Gly	6.05	5.825	5.7125
100 mM Trp-Gly-Gly	0.775	1.15	0.925
100 mM His-Gly	-0.0875	0.4	0.4
100 mM Trp	0.7	1.15	1.1125
100 mM Phe	0.7375	0.6625	0.7
100 mM L-His	0.175	0.1375	0.175

## Sheet: Fig.3b
	Binding Energy
CB8•Phe-Gly-Gly	-427.723
CB8•Trp-Gly-Gly	-294.247
CB8•His-Gly-Gly	-278.762
CB8•Phe	-208.7
CB8•Trp	-215.858
CB8•His	-180.89
CB8•CTAB	-232.949

## Sheet: Fig.4b
Phe-Gly-Gly concentration (mM)	Time (s)	Distance (mm)-1	Distance (mm)-2	Distance (mm)-3
Blank	0	0	0	0
	20	9	7.5	8
	40	14	12.5	13
	60	19	18	18.5
	80	23.5	22	23.5
	100	28	27.5	28
	120	32.5	30.5	32
10	0	0	0	0
	20	9	7.5	9
	40	16	14	17
	60	23	21	24.5
	80	29	27	31.5
	100	35	33	37.5
	120	40	38	44
20	0	0	0	0
	20	9	9	9
	40	18	17.5	17.5
	60	26	26	25.5
	80	34	34	33
	100	41	41	40
	120	48.5	48	46.5
40	0	0	0	0
	20	12	11	12
	40	23	22	22.5
	60	33.5	31	32.5
	80	43	40	41.5
	100	52	48	49.5
	120	60	55	57.5
60	0	0	0	0
	20	12.5	13	15
	40	25	26	30
	60	37.5	38	41
	80	49	50	53.5
	100	59	61.5	64
	120	68	70.5	74
80	0	0	0	0
	20	17.5	14.5	19
	40	34	30.5	34
	60	47	45	48
	80	59	57	59
	100	69	68	69
	120	78.5	77	77
100	0	0	0	0
	20	19	20	20
	40	37.5	37.5	37
	60	52	52	52
	80	67	65	64
	100	78	76	76
	120	87.5	86	86.5

## Sheet: Fig.4c
Phe-Gly-Gly concentration (mM)	Time (s)	Distance (mm)-1	Distance (mm)-2	Distance (mm)-3
Blank	60	19	18	18.5
10	60	23	21	24.5
20	60	26	26	25.5
40	60	33.5	31	32.5
60	60	37.5	38	41
80	60	47	45	48
100	60	52	52	52

## Sheet: Fig.4d
Phe-Gly-Gly concentration (mM)	VCO2 (cm3)-1	VCO2 (cm3)-2	VCO2 (cm3)-2
Blank	0.9525	0.90253	0.87154
10	0.9711	1.02804	0.99957
20	1.2217	1.18427	1.14964
40	1.25943	1.3279	1.24528
80	1.7985	1.7525	1.69357
100	1.87644	2.09691	2.08341

[truncated: 25 more sheets: Fig.5a, Fig.5b, Fig.5c, Supplementary Fig. 1a, Supplementary Fig. 1b, Supplementary Fig. 2, Supplementary Fig. 4, Supplementary Fig. 5a, Supplementary Fig. 5b, Supplementary Fig. 6b, Supplementary Fig. 6c, Supplementary Fig. 7a, Supplementary Fig. 7b, Supplementary Fig. 8, Supplementary Fig. 10a, Supplementary Fig. 10b, Supplementary Fig. 11a, Supplementary Fig. 11b, Supplementary Fig. 11c, Supplementary Fig. 11d …]
